# Supplementary material for: A Sex-Specific Comparative Analysis of Oxidative Stress Biomarkers Predicting the Risk of Cardiovascular Events and All-Cause Mortality in the General Population: A Prospective Cohort Study
Source: Antioxidants (Basel). 2023 Mar 10;12(3):690. doi: 10.3390/antiox12030690 (PMC10044882; doi:10.3390/antiox12030690)
Supplement: Supplementary file 1 [file antioxidants-12-00690-s001.zip]

Archive with 1 entries (1 files):
- antioxidants-2235055-supplementary.pdf
